# Supplementary material for: Xylitol Production: Identification and Comparison of New Producing Yeasts
Source: Microorganisms. 2019 Oct 23;7(11):484. doi: 10.3390/microorganisms7110484 (PMC6920771; doi:10.3390/microorganisms7110484)
Supplement: Supplementary file 1 [file microorganisms-07-00484-s001.zip]

Archive with 3 entries (2 files):
- supplementary/
- supplementary/Table s1- Fasta sequences.docx
- supplementary/Table s2 - Media and Standard deviation.xlsx
