# Supplementary material for: Xylitol Production: Identification and Comparison of New Producing Yeasts
Source: Microorganisms. 2019 Oct 23;7(11):484. doi: 10.3390/microorganisms7110484 (PMC6920771; doi:10.3390/microorganisms7110484)
Supplement: Supplementary file 1 [file microorganisms-07-00484-s001.zip › supplementary/Table s2 - Media and Standard deviation.xlsx]

## Sheet: Avergage
PLATES JAP 5-14 - Average
120h	WOOD	TERMITES		INSECT LARVAE		PROFOUND SOIL			SUPERFICIAL SOIL	WOOD
STRAINS	5	6	7	8	9	10	11	12	13	14		Supplementary data. Avergage growth score of the 960 yeast strains screened on defined medium supplemented with xylose after 120 h (OD600 120h – OD600 0h). The lines represent the yeast strains code in each plate, whereas the columns the plate numbers. The numbers are average of 4 replicates.
A1	0.1121	0.906	0.75025	0.8849	1.01135	1.16265	0.04935	1.22565	-0.36915	0.0002
A2	0.2176	0.7385	0.4421	0.76195	0.55305	1.0844	0.0585	1.10215	0.4937	1.1967
A3	0.1582	0.54845	-0.00285	0.68115	0.68435	1.1123	0.02675	1.1062	0.9113	1.01945
A4	0.1707	1.17235	-0.014	0.7546	0.7187	1.12745	0.08895	1.1909	-0.2191	1.19315
A5	0.1665	1.0654	1.13135	1.18315	0.695	0.00025	0.0805	1.3352	0.87265	1.09115
A6	0.2104	1.1814	0.6881	0.77595	0.3466	1.1755	0.0573	1.066	-0.1765	1.2358
A7	0.1754	1.10215	0.58095	0.805	0.41535	1.2059	0.1441	0.20265	-0.3235	1.21605
A8	0.1544	1.23675	0.7536	0.17435	0.66975	1.27585	0.1131	1.1088	-0.08225	1.2301
A9	0.1944	0.26435	-0.01415	0.9956	0.5927	0.8334	0.1778	1.13605	-0.26165	1.15815
A10	0.2011	0.7253	1.1274	0.69915	0.32995	1.3495	0.15365	1.1367	-0.21735	1.3374
A11	0.1813	0.414	1.16185	0.67965	0.67795	0.00235	0.1722	1.1611	-0.2623	1.42945
A12	0.1298	0.45875	0.81545	0.00815	0.0548	1.3962	0.0176	1.24515	-0.421	1.05305
B1	0.1578	0.0385	0.9884	0.6152	0.3303	1.02075	0.0323	0.9985	-0.337	1.046
B2	0.1261	0.34325	1.2807	0.7025	0.2386	1.02465	0.04855	1.30485	-0.24765	1.1334
B3	0.1533	0.6506	1.11965	0.70145	0.2653	1.04075	0.0831	1.0242	0.8447	1.08905
B4	0.1486	0.6262	1.09285	1.04195	0.56395	-0.00055	0.10025	1.0462	-0.27135	1.19675
B5	0.1392	1.14995	1.05835	0.7869	0.49965	1.1562	0.1242	1.01395	-0.1625	1.09795
B6	0.149	1.1485	1.11265	0.7615	0.3008	0.53225	0.1169	1.0469	0.85935	1.0888
B7	0.1659	1.139	-0.0148	0.77835	0.3046	-0.00065	0.00115	0.1781	-0.0032	1.19295
B8	0.1809	1.1853	0.00125	0.1405	0.6293	-0.00055	0.07655	1.07245	0.88625	1.11505
B9	0.1794	1.15965	0.54945	0.66955	0.26395	0.00085	0.1607	1.0461	-0.22225	1.10275
B10	0.1439	1.1536	1.06895	0.45615	0.56225	-0.0004	0.17245	1.02625	-0.1058	1.21145
B11	0.2096	0.5295	0.8449	0.5374	0.5591	0.0005	0.1082	1.19385	-0.3062	1.26075
B12	0.1432	1.21645	1.29205	1.1742	0.73625	1.40405	0.06825	1.22765	-0.2598	1.39745
C1	0.1799	0.96515	0.95135	0.2118	0.2736	1.0429	0.11805	0.0793	0.1944	0.9601
C2	0.1306	1.1775	1.15145	0.25845	0.3241	1.0167	0.13775	0.11385	0.9022	1.1871
C3	0.1241	0.4609	1.0988	0.71135	0.3319	0.98635	0.0804	0.1353	0.74985	1.1276
C4	0.1765	1.1667	0.5147	0.63105	0.32735	0.1994	0.10835	0.17955	0.40845	1.08665
C5	0.0487	0.38645	1.15655	0.20565	0.38395	1.0662	-0.0003	1.05945	0.41755	1.1528
C6	0.1961	0.41275	1.10525	0.7965	0.70725	-0.00095	0.1169	0.392	0.883	1.1008
C7	0.2932	0.44625	0.1594	0.2701	0.6788	-0.0009	0.0013	0.1349	0.91545	1.10675
C8	0.2395	0.15155	1.1274	0.28385	0.33755	-0.0009	0.0533	1.2131	0.53745	1.1001
C9	0.2019	1.14715	-0.00335	0.27425	0.34905	-0.00075	1.1199	1.1486	0.7126	1.18495
C10	0.1502	0.3006	1.091	0.7373	0.28905	-0.0009	0.08735	1.11515	0.7218	1.1255
C11	0.1958	1.15965	1.10035	0.21575	0.72195	0.00155	0.10135	1.0062	-0.07565	0.00015
C12	0.2629	0.5664	1.20065	0.5279	0.12505	1.3942	0.44345	1.2076	-0.21055	1.36555
D1	0.296	0.6968	0.96535	0.77275	0.2547	1.0388	0.2283	0.1749	0.5303	0.952
D2	0.1519	0.2714	-0.01015	0.166	0.28685	1.1018	0.1157	0.45635	0.93535	1.0995
D3	0.1602	0.6084	0.56225	0.36135	0.72165	1.1766	0.05635	0.3233	0.88265	1.0929
D4	0.1394	0.63555	-0.00855	1.1456	1.04655	-0.00165	0.09525	1.1121	0.9212	1.10675
D5	0.2	1.14145	0.0727	0.16745	0.31635	-0.001	0.1079	1.05355	0.8157	1.06475
D6	0.1381	1.14995	-0.01065	0.5646	0.562	1.02175	0.05485	1.0836	0.9246	1.1861
D7	0.1941	1.1406	0.0136	0.5187	0.74685	-0.0008	0.1974	0.9274	-0.00325	1.0576
D8	0.1495	1.16495	0.6246	0.781	0.30175	-0.00085	0.12	1.20555	0.8901	1.2098
D9	0.195	1.1474	0.5394	0.1507	0.67105	-0.0008	0.12925	1.1717	0.8782	1.2052
D10	0.1124	1.1535	0.21845	0.46595	0.9982	-0.00095	0.0814	1.1564	0.97735	1.21595
D11	0.1451	1.1292	1.05735	0.69585	0.25195	-0.00075	-0.001	1.12205	0.20075	1.21975
D12	0.2432	0.2658	1.23525	1.1248	0.8671	1.3841	0.1085	1.2609	0.6191	1.45305
E1	0.1957	0.0988	1.2229	1.15755	0.74485	1.0718	1.15975	0.1109	1.0433	0.93185
E2	0.1229	0.4675	1.13175	0.7018	0.3169	1.12175	0.1126	0.0582	0.8665	1.09365
E3	0.1396	-0.0124	1.1023	0.2517	0.32305	1.00645	1.0906	1.2103	0.8252	1.0739
E4	0.4831	0.13965	0.50675	0.7141	0.6672	1.0533	0.98745	1.05395	0.8859	1.13695
E5	0.207	-0.0281	1.1985	0.26495	0.68635	1.04945	0.07395	1.30345	0.82705	1.0781
E6	0.195	-0.10115	1.1776	0.26785	0.41325	-0.0007	0.1074	1.1497	0.907	1.09015
E7	0.153	0.9989	0.6225	0.2865	0.3627	1.02975	0.0506	1.0871	0.51745	1.07075
E8	0.1521	1.2133	1.1587	0.24765	0.29495	0.17765	1.471	1.0452	0.8662	1.135
E9	0.1514	1.1404	1.1672	0.25615	0.3033	-0.0007	0.0703	-0.00055	0.52085	1.16885
E10	0.1143	1.09975	1.10475	0.2301	0.6581	0	0.0956	0.1456	0.9275	1.088
E11	0.1917	1.1437	1.0917	0.2633	0.70025	-0.0004	0.07725	0.21975	0.88755	1.2293
E12	0.2256	0.00025	1.21375	0.15505	0.24985	1.38295	0.08475	1.19345	0.57405	1.4552
F1	0.1883	0.3794	0.7395	0.2117	0.67635	0.9933	0.06375	0.14775	1.02595	0.9827
F2	0.2551	0.20695	1.07415	0.25145	0.2834	1.14705	0.1143	1.0095	0.89525	1.1041
F3	0.1532	0.1582	1.1467	0.25195	0.38755	1.0313	0.06165	1.2363	0.8274	1.1446
F4	0.2435	1.1505	0.4781	0.2583	0.2969	1.049	0.117	1.07445	0.8581	1.15845
F5	0.4922	1.1645	1.22655	0.2639	0.65055	1.06845	0.06115	1.10835	0.9112	1.14015
F6	0.2477	0.52395	1.21335	0.2435	0.27245	-0.00055	0.06955	1.06415	0.91	1.13655
F7	0.2247	0.2992	1.1437	0.2798	0.3816	0.18665	0.0573	1.14455	0.5115	1.1771
F8	0.1497	0.5112	1.18515	0.28715	0.30955	-0.00085	0.5655	1.1754	0.08225	1.21055
F9	0.124	1.1792	1.13075	0.2212	0.37995	-0.00095	1.1662	1.17765	0.4372	1.2017
F10	0.1247	-0.0395	1.11945	0.26865	0.1807	-0.0007	0.5962	1.1374	0.84615	1.1993
F11	0.3951	0.13755	1.1501	0.2355	0.6665	-0.0008	0.02745	0.1782	0.85985	1.1016
F12	0.2082	-0.04645	1.15895	0.23785	0.23465	1.3845	0.1061	1.28145	0.948	1.3411
G1	0.1436	0.01645	0.92905	0.196	0.22255	1.03635	0.1552	-0.00735	1.12045	0.9979
G2	0.1949	0.05005	1.1551	0.23555	0.26945	1.022	0.0752	0.0158	0.8821	1.172
G3	0.1382	0.0904	1.1429	0.2667	0.6504	1.0353	0.0966	0.1583	0.7787	1.1442
G4	0.244	-0.0111	0.51765	0.228	0.32945	0.00025	0.07425	0.10165	0.82015	1.08325
G5	0.1327	1.13625	1.15155	0.2536	0.5579	1.03245	0.08865	0.6762	0.8167	-0.0006
G6	0.1302	1.1666	1.1415	0.23935	0.64865	-0.0008	0.1505	0.1808	0.5044	1.09095
G7	0.1318	1.0943	1.1277	0.2729	0.62845	1.09725	0.11685	0.17485	-0.0025	1.07595
G8	0.1123	1.13105	1.18975	0.25005	0.3575	-0.0008	0.08915	1.19285	0.04675	1.1739
G9	0.1419	1.15695	1.1425	0.25695	0.67725	-0.0002	0.12045	0.14925	0.35235	1.0682
G10	0.135	1.16115	1.15985	0.238	0.24215	-0.0007	0.0745	0.1795	0.8849	1.0927
G11	0.1562	0.52505	1.157	0.2253	0.6488	-0.00065	0.085	0.5049	0.05965	1.25705
G12	0.1712	0.9246	1.2528	0.2468	0.77825	1.389	0.0764	0.14465	-0.30635	1.3977
H1	0.0669	0.7852	0.83175	0.9954	0.6462	1.20515	0.31175	-0.0038	1.0467	1.1855
H2	0.1673	0.7522	1.0064	0.86985	0.34395	1.0421	0.4054	0.99	0.75135	0.9631
H3	0.2626	0.71055	1.13095	0.90485	0.40965	1.11775	1.1324	-0.0006	0.8618	1.04515
H4	0.1949	1.1568	0.5546	1.24815	0.75295	1.08565	0.09625	1.2395	0.5055	1.03135
H5	0.1692	1.1941	1.1439	0.25165	0.28615	1.05505	0.0938	0.08935	0.8149	1.02955
H6	0.1794	1.1862	1.1384	0.2428	0.2661	-5e-05	0.5708	1.01155	0.49995	1.01355
H7	0.2042	1.15385	1.1192	0.2566	0.67405	0.001	0.04385	0.134	0.51205	1.044
H8	0.2089	1.07195	0.8319	0.19955	0.6484	0.0002	0.04905	1.03365	0.4198	1.10035
H9	0.1702	1.19285	1.17805	0.2195	0.4781	0.45515	0.0653	0.14115	0.81395	1.04405
H10	0.2246	0.42445	1.1328	0.1886	0.2221	1.1351	0.06475	0.15025	0.4594	1.10585
H11	0.1415	0.2511	1.0471	0.2367	0.46135	1.27315	0.03945	0.8092	0.77965	1.28435
H12	0.066	0.89325	0.8583	0.80495	0.63225	1.43375	0.03765	0.0938	0.79405	1.2492

## Sheet: Standard Deviation
PLATES JAP 5-14 - Standard deviation
120h	WOOD	TERMITES		INSECT LARVAE		PROFOUND SOIL			SUPERFICIAL SOIL	WOOD
STRAINS	5	6	7	8	9	10	11	12	13	14
A1	0.05765	0.2203	0.193525	0.0562	0.01215	0.04535	0.02085	0.11365	0.00895	0.0002		Supplementary data. Standard deviation of growth score of the 960 yeast strains screened on defined medium supplemented with xylose after 120 h (OD600 120h – OD600 0h). The lines represent the yeast strains code in each plate, whereas the columns the plate numbers. The numbers are based on 4 replicates.
A2	0.0055	0.29055	0.20845	0.11055	0.33225	0.0132	0.0446	0.00185	0.5757	0.0287
A3	0.05355	0.3697	0.002275	0.46895	0.46115	0.0229	0.01925	0.0383	0.0433	0.00495
A4	0.033	0.09615	0.0086	0.4583	0.4098	0.03045	0.02745	0.0391	0.0392	0.03765
A5	0.02755	0.23715	0.012425	0.12745	0.3648	0.00055	0.0658	0.0078	0.02585	0.00395
A6	0.07045	0.12175	0.1608	0.44195	0.0023	0.0155	0.021	0.0203	0.0041	0.0384
A7	0.0849	0.36825	0.097975	0.485	0.08125	0.0132	0.0083	0.01075	0.0038	0.00085
A8	0.0183	0.1385	0.17955	0.07065	0.40455	0.06305	0.0494	0.0162	0.06085	0.0302
A9	0.03105	0.2089	0.008725	0.1862	0.2368	0.3341	0.025	0.01885	0.07095	0.03315
A10	0.06825	0.23805	0.00885	0.42035	0.03405	0.0306	0.00875	0.0248	0.05305	0.0201
A11	0.02635	0.0066	0.009325	0.31335	0.30955	0.00225	0.0592	0.0169	0.0161	0.00605
A12	0.0383	0.3695	0.215175	0.00525	0.0603	0.0318	0.0066	0.06865	0.0402	0.11325
B1	0.0539	0.09425	0.0673	0.1386	0.1629	0.03805	0.023	0.0279	0.059	0.0056
B2	0.095	0.3178	0.051	0.4465	0.0241	0.01725	0.00645	0.01255	0.00985	0.004
B3	0.07075	0.25105	0.040475	0.40545	0.0244	0.02085	0.0425	0.0085	0.0105	0.01705
B4	0.0382	0.2549	0.031475	0.19745	0.27945	0.00025	0.04095	0.0031	0.01755	0.01415
B5	0.0269	0.13325	0.012275	0.0781	0.20825	0.0087	0.0323	0.00995	0.1304	0.01875
B6	0.0608	0.109	0.001425	0.4814	0.018	0.53355	0.002	0.0238	0.07355	0.0104
B7	0.02385	0.0886	0.0081	0.51705	0.0326	0.00145	0.00075	0.0323	0.0002	0.00085
B8	0.0319	0.13575	0.000225	0.0902	0.396	0.00015	0.04745	0.01855	0.04265	0.01555
B9	0.0198	0.08455	0.283225	0.44395	0.02745	5e-05	0.0503	0.0145	0.00545	0.00435
B10	0.0033	0.09955	0.024975	0.11485	0.01255	0.0004	0.04135	0.00935	0.0177	0.00095
B11	0.04125	0.27935	0.1332	0.2967	0.2752	0.0005	0.0596	0.00825	0.0065	0.00825
B12	0.00765	0.0252	0.005425	0.0257	0.47125	0.00185	0.01005	0.03745	0.0202	0.03195
C1	0.06485	0.0764	0.075325	0.0991	0.054	0.0184	0.03025	0.0849	0.5275	0.0952
C2	0.06805	0.13995	0.055375	0.05415	0.001	0.0292	0.03215	0.02735	0.0632	0.0207
C3	0.01575	0.16995	0.0641	0.46435	0.0741	0.03255	0.0575	0.022	0.07595	0.0034
C4	0.15495	0.0926	0.2603	0.39435	0.08185	0.1986	0.06695	0.02545	0.16545	0.02135
C5	0.0689	0.12495	0.014875	0.14945	0.01905	0	0.0018	0.00385	0.02795	0.0003
C6	0.0281	0.35355	0.019825	0.3946	0.30015	0.00075	0.0042	0.1673	0.0664	0.0024
C7	0.06785	0.0557	0.06455	0.0734	0.3322	0.0005	0.0016	0.0302	0.05215	0.00155
C8	0.05715	0.3282	0.0264	0.06945	0.01675	0.0003	0.0267	0.017	0.54035	0.0212
C9	0.01425	0.0823	0.002325	0.08375	0.01115	0.00055	0.0621	0.0091	0.0963	0.01625
C10	0.0133	0.09985	0.00335	0.4912	0.02815	0.0007	0.04235	0.06325	0.2217	0.017
C11	0.06465	0.0964	0.016075	0.21015	0.29905	0.00235	0.06155	0.0051	0.17155	0.00035
C12	0.0202	0.60835	0.017875	0.5267	0.13645	0.0036	0.07485	0.0307	0.12145	0.03025
D1	0.2811	0.31525	0.059575	0.44885	0.0708	0.0123	0.104	0.0278	0.5319	0.0994
D2	0.06745	0.34685	0.012475	0.1647	0.06065	0.005	0.1148	0.00045	0.03465	0.0069
D3	0.0331	0.0438	0.251325	0.04805	0.29335	0.0073	0.01275	0.0937	0.03625	0.0049
D4	0.0265	0.21425	0.005175	0.1262	0.01955	5e-05	0.06255	0.0051	0.0356	0.00805
D5	0.01685	0.0983	0.00295	0.16695	0.01045	0.0007	0.0134	0.03125	0.0063	0.01005
D6	0.01655	0.12205	0.023425	0.5645	0.5606	0.04525	0.02905	0.005	0.0368	0.0003
D7	0.0347	0.10555	0.00595	0.519	0.29145	0.001	0.0017	0.0144	0.00015	0.0058
D8	0.0422	0.1014	0.20575	0.4933	0.01655	0.00045	0.1034	0.01055	0.0388	0.0098
D9	0.0103	0.07795	0.22215	0.1494	0.37415	0.0005	0.06085	0.0256	0.0064	0.0132
D10	0.0028	0.05845	0.064425	0.46625	0.072	0.00075	0.0437	0.0037	0.06535	0.00475
D11	0.04325	0.05885	0.006675	0.41635	0.03015	0.00045	0.0016	0.04965	0.40335	0.00175
D12	0.02055	0.00675	0.005575	0.0725	0.3359	0.0015	0.0114	0.0215	0.3519	0.02175
E1	0.00155	0.04295	0.02085	0.07835	0.37745	0.007	0.12575	0.0219	0.0128	0.11425
E2	0.0722	0.01585	0.011625	0.4155	0.0124	0.00735	0.0011	0.0356	0.0358	0.01495
E3	0.03435	0.00525	0.0331	0.0854	0.03885	0.00315	0.0434	0.0165	0.0963	0.0158
E4	0.0139	0.0429	0.262825	0.4145	0.3501	0.0107	0.40825	0.00255	0.0367	0.00615
E5	0.04095	0.0038	0.06225	0.07365	0.33155	0.02015	0.03315	0.00575	0.03625	0
E6	0.029	0.0647	0.05665	0.04035	0.09825	0.0001	0.0279	0.1324	0.0444	0.00965
E7	0.03265	0.52745	0.1275	0.0762	0.0006	0.01065	0.0579	0.0056	0.52105	0.00315
E8	0.01835	0.1134	0.02535	0.05745	0.01045	0.17805	0.036	0.0143	0.0374	0.0047
E9	0.0258	0.10205	0.0557	0.06135	0.0147	0.0009	0.0686	0.00025	0.38985	0.02265
E10	0.01635	0.07075	0.021025	0.0497	0.3778	0.0015	0.0465	0.003	0.0445	0.0082
E11	0.03665	0.1089	0.0082	0.0962	0.33485	0.0004	0.03955	0.01065	0.00995	0.0012
E12	0.0078	0.002	0.004575	0.14945	0.04345	0.01025	0.04065	0.05705	0.57815	0.0151
F1	0	0.1686	0.02585	0.0776	0.37335	0.038	0.06085	0.02195	0.00035	0.046
F2	0.00795	0.0676	0.029475	0.06635	0.0416	0.02205	0.0065	0.042	0.01645	0.0092
F3	0.00695	0.22625	0.04755	0.04785	0.06625	0.0119	0.03005	0.0097	0.0558	0.0141
F4	0.08255	0.10805	0.2414	0.0369	0.0025	0.0246	0.0019	0.01725	0.0459	0.01835
F5	0.346	0.0769	0.030125	0.0322	0.35975	0.00215	0.05785	0.02055	0.0185	0.01325
F6	0.03085	0.1472	0.061525	0.0232	0.01535	0.00095	0.06525	0.01495	0.0513	0.01625
F7	0.08455	0.11015	0.0668	0.0587	0.0405	0.18665	0.0302	0.00705	0.5147	0.0019
F8	0.08935	0.1276	0.024225	0.04945	0.01575	0.00015	0.3111	0.0214	0.08535	0.00085
F9	0.0363	0.13735	0.074775	0.0261	0.09745	0.00045	0.0553	0.01645	0.4719	0.0136
F10	0.0056	0.0196	0.025775	0.09735	0.1793	0.0002	0.0164	0.015	0.01685	0.0203
F11	0.0674	0.05585	0.02435	0.0632	0.3648	0.0005	0.01105	0.0515	0.06025	0.0183
F12	0.00765	0.01155	0.021325	0.06505	0.06865	0.0002	0.0211	0.02645	0.0387	0.0316
G1	0.02585	0.0084	0.063525	0.0362	0.02205	0.00915	0.0088	0.00315	0.08145	0.0396
G2	0.0005	0.09445	0.04915	0.04865	0.02975	0.0268	0.0473	0.0053	0.0327	0.0035
G3	0.04265	0.0054	0.0473	0.0424	0.3343	0.0068	0.0534	0.0069	0.0198	0.0004
G4	0.05725	0.16085	0.262125	0.0268	0.05915	0.00085	0.04285	0.06005	0.02225	0.00785
G5	0.0445	0.10215	0.046225	0.0583	0.245	0.00875	0.04315	0.353	0.0342	0.0002
G6	0.0538	0.1471	0.0464	0.05895	0.35055	0.0011	0.0337	0.016	0.5073	0.00025
G7	0.03015	0.11005	0.03955	0.044	0.30475	0.06455	0.06645	0.01005	0.0005	0.00365
G8	0.0531	0.15015	0.028175	0.05965	0.0507	0.0006	0.04395	0.00705	0.04935	0.005
G9	0.00655	0.1008	0.04035	0.08015	0.33675	0.0001	0.00715	0.00245	0.30115	0.0074
G10	0.0322	0.096	0.054275	0.065	0.06105	0.0005	0.0404	0.0261	0.0367	0.0026
G11	0.02855	0.57795	0.05895	0.0602	0.3588	0.00145	0.0401	0.1935	0.06205	0.01295
G12	0.03145	0.27345	0.02565	0.0611	0.47045	0.0172	0.0251	0.01945	0.03605	0.0178
H1	0.0343	0.26305	0.112225	0.1502	0.5225	0.07395	0.12575	0.0029	0.1222	0.0154
H2	0.0179	0.10665	0.03705	0.40665	0.12755	0.025	0.1871	0.0178	0.05865	0.0059
H3	0.0289	0.0914	0.048925	0.33885	0.16575	0.06085	0.1104	0.0005	0.1108	0.03835
H4	0.0214	0.13785	0.2817	0.01225	0.51245	0.03475	0.08895	0.0088	0.5083	0.00385
H5	0.00095	0.1746	0.07005	0.04495	0.01185	0.01045	0.0603	0.00885	0.1056	0.00155
H6	0.02515	0.1523	0.05725	0.0419	0.0211	0.00015	0.1313	0.02275	0.50225	0.01015
H7	0.04765	0.11075	0.0431	0.0382	0.37185	0.0006	0.03035	0.0173	0.51355	0.0177
H8	0.0479	0.18125	0.10605	0.02985	0.4233	0.0003	0.02275	0.00295	0.4227	0.01245
H9	0.0606	0.1618	0.073275	0.0566	0.1879	0.45605	0.0293	0.01765	0.05225	0.00145
H10	0.047	0.2395	0.06	0.0075	0.0229	0.0159	0.04305	0.00905	0.4612	0.01005
H11	0.0099	0.38175	0.01415	0.0555	0.18425	0.03445	0.00535	0.0066	0.05645	0.01675
H12	0.00605	0.35165	0.18355	0.37045	0.55205	0.01775	0.01085	0.015	0.24035	0.0224
